# Supplementary material for: A novel transcription factor UvCGBP1 regulates development and virulence of rice false smut fungus Ustilaginoidea virens
Source: Virulence. 2021 Aug 4;12(1):1563–79. doi: 10.1080/21505594.2021.1936768 (PMC8344781; doi:10.1080/21505594.2021.1936768)
Supplement: Supplemental Material [file KVIR_A_1936768_SM2191.zip]

Archive with 11 entries (10 files):
- supplementary/
- supplementary/Figure S1.tif
- supplementary/Figure S2.tif
- supplementary/Figure S3.tif
- supplementary/Figure S5.tif
- supplementary/Figure S6.tif
- supplementary/Table S1.doc
- supplementary/Table S2.doc
- supplementary/Table S3.doc
- supplementary/Table S4.doc
- supplementary/Table S5.doc
